# Supplementary material for: Comparative Analysis of Environmental and Host-Associated Microbiome in Odorrana schmackeri (Auran: Ranidae): Insights into Tissue-Specific Colonization and Microbial Adaptation
Source: Microorganisms. 2025 Nov 29;13(12):2725. doi: 10.3390/microorganisms13122725 (PMC12735184; doi:10.3390/microorganisms13122725)
Supplement: Supplementary file 1 [file microorganisms-13-02725-s001.zip]

Archive with 5 entries (5 files):
- Fig. S1.tiff
- Fig. S2.tiff
- Fig. S3.tiff
- Table S1 Supplementary Dataset S1.xlsx
- Table S2 Supplementary Dataset S2.xlsx
