# Supplementary material for: Comparative Analysis of Environmental and Host-Associated Microbiome in Odorrana schmackeri (Auran: Ranidae): Insights into Tissue-Specific Colonization and Microbial Adaptation
Source: Microorganisms. 2025 Nov 29;13(12):2725. doi: 10.3390/microorganisms13122725 (PMC12735184; doi:10.3390/microorganisms13122725)
Supplement: Supplementary file 1 [file microorganisms-13-02725-s001.zip › Table S1 Supplementary Dataset S1.xlsx]

## Sheet: Supplementary Dataset
GH_Phylum	SH_Phylum	Correlation	P_Value	Significant	Left_Label	Right_Label
Proteobacteria	Proteobacteria	-0.2228	0.3576	No	-0.22
Firmicutes	Proteobacteria	0.2105	0.3853	No	0.21
Bacteroidota	Proteobacteria	-0.0211	0.9339	No	-0.02
Actinobacteriota	Proteobacteria	-0.0912	0.7101	No	-0.09
Cyanobacteria	Proteobacteria	-0.0301	0.9027	No	-0.03
Acidobacteriota	Proteobacteria	0.0626	0.7992	No	0.06
unclassified_Bacteria	Proteobacteria	-0.486	0.0366	Yes	-0.49	*
Chloroflexi	Proteobacteria	-0.1031	0.6745	No	-0.1
Others	Proteobacteria	-0.2351	0.3311	No	-0.24
Proteobacteria	Firmicutes	0.3456	0.1475	No	0.35
Firmicutes	Firmicutes	-0.2754	0.2527	No	-0.28
Bacteroidota	Firmicutes	0.0737	0.7647	No	0.07
Actinobacteriota	Firmicutes	-0.0211	0.9339	No	-0.02
Cyanobacteria	Firmicutes	-0.0565	0.8183	No	-0.06
Acidobacteriota	Firmicutes	-0.0141	0.9543	No	-0.01
unclassified_Bacteria	Firmicutes	0.5	0.031	Yes	0.5	*
Chloroflexi	Firmicutes	-0.015	0.9515	No	-0.01
Others	Firmicutes	0.1614	0.5077	No	0.16
Proteobacteria	Bacteroidota	-0.4316	0.0665	No	-0.43
Firmicutes	Bacteroidota	0.1281	0.6003	No	0.13
Bacteroidota	Bacteroidota	0.1175	0.6309	No	0.12
Actinobacteriota	Bacteroidota	0.6316	0.0046	Yes	0.63	**
Cyanobacteria	Bacteroidota	0.3892	0.0996	No	0.39
Acidobacteriota	Bacteroidota	0.0167	0.9458	No	0.02
unclassified_Bacteria	Bacteroidota	-0.2544	0.292	No	-0.25
Chloroflexi	Bacteroidota	0.3463	0.1464	No	0.35
Others	Bacteroidota	0.0526	0.8316	No	0.05
Proteobacteria	Actinobacteriota	0.2561	0.2886	No	0.26
Firmicutes	Actinobacteriota	-0.1772	0.4664	No	-0.18
Bacteroidota	Actinobacteriota	-0.0263	0.9168	No	-0.03
Actinobacteriota	Actinobacteriota	0.3	0.2115	No	0.3
Cyanobacteria	Actinobacteriota	-0.021	0.9321	No	-0.02
Acidobacteriota	Actinobacteriota	0.2361	0.3304	No	0.24
unclassified_Bacteria	Actinobacteriota	0.5877	0.0094	Yes	0.59	**
Chloroflexi	Actinobacteriota	0.2441	0.314	No	0.24
Others	Actinobacteriota	0.4175	0.0766	No	0.42
Proteobacteria	Cyanobacteria	-0.0351	0.8882	No	-0.04
Firmicutes	Cyanobacteria	-0.0754	0.7592	No	-0.08
Bacteroidota	Cyanobacteria	-0.0895	0.7155	No	-0.09
Actinobacteriota	Cyanobacteria	0.5018	0.0303	Yes	0.5	*
Cyanobacteria	Cyanobacteria	0.1586	0.5167	No	0.16
Acidobacteriota	Cyanobacteria	0.0925	0.7064	No	0.09
unclassified_Bacteria	Cyanobacteria	-0.0614	0.8035	No	-0.06
Chloroflexi	Cyanobacteria	0.4264	0.0687	No	0.43
Others	Cyanobacteria	0.3439	0.1496	No	0.34
Proteobacteria	Acidobacteriota	0.1614	0.5077	No	0.16
Firmicutes	Acidobacteriota	-0.1316	0.5902	No	-0.13
Bacteroidota	Acidobacteriota	0.0456	0.8541	No	0.05
Actinobacteriota	Acidobacteriota	-0.1772	0.4664	No	-0.18
Cyanobacteria	Acidobacteriota	-0.0592	0.8096	No	-0.06
Acidobacteriota	Acidobacteriota	-0.1595	0.5143	No	-0.16
unclassified_Bacteria	Acidobacteriota	0.4298	0.0677	No	0.43
Chloroflexi	Acidobacteriota	-0.0952	0.6984	No	-0.1
Others	Acidobacteriota	0.0526	0.8316	No	0.05
Proteobacteria	unclassified_Bacteria	0.3175	0.185	No	0.32
Firmicutes	unclassified_Bacteria	-0.3579	0.1329	No	-0.36
Bacteroidota	unclassified_Bacteria	0.0825	0.7372	No	0.08
Actinobacteriota	unclassified_Bacteria	-0.2509	0.2989	No	-0.25
Cyanobacteria	unclassified_Bacteria	0.0018	0.9941	No	0
Acidobacteriota	unclassified_Bacteria	-0.0308	0.9003	No	-0.03
unclassified_Bacteria	unclassified_Bacteria	0.5088	0.0278	Yes	0.51	*
Chloroflexi	unclassified_Bacteria	-0.0661	0.7881	No	-0.07
Others	unclassified_Bacteria	0.0421	0.8655	No	0.04
Proteobacteria	Chloroflexi	0.2456	0.3094	No	0.25
Firmicutes	Chloroflexi	-0.2	0.41	No	-0.2
Bacteroidota	Chloroflexi	-0.2123	0.3813	No	-0.21
Actinobacteriota	Chloroflexi	-0.1228	0.6155	No	-0.12
Cyanobacteria	Chloroflexi	-0.0474	0.8472	No	-0.05
Acidobacteriota	Chloroflexi	-0.1119	0.6483	No	-0.11
unclassified_Bacteria	Chloroflexi	0.493	0.0337	Yes	0.49	*
Chloroflexi	Chloroflexi	-0.0405	0.8692	No	-0.04
Others	Chloroflexi	0.1491	0.541	No	0.15
Proteobacteria	Others	0.1912	0.4312	No	0.19
Firmicutes	Others	-0.1228	0.6155	No	-0.12
Bacteroidota	Others	0.0667	0.7868	No	0.07
Actinobacteriota	Others	0.1351	0.5802	No	0.14
Cyanobacteria	Others	-0.0109	0.9646	No	-0.01
Acidobacteriota	Others	0.1542	0.5285	No	0.15
unclassified_Bacteria	Others	0.5211	0.0238	Yes	0.52	*
Chloroflexi	Others	0.1604	0.512	No	0.16
Others	Others	0.386	0.1035	No	0.39

## Sheet: Significant correlation 
GH_Phylum	SH_Phylum	Correlation	P_Value	Significant	Left_Label	Right_Label
unclassified_Bacteria	Proteobacteria	-0.486	0.0366	Yes	-0.49	*
unclassified_Bacteria	Firmicutes	0.5	0.031	Yes	0.5	*
Actinobacteriota	Bacteroidota	0.6316	0.0046	Yes	0.63	**
unclassified_Bacteria	Actinobacteriota	0.5877	0.0094	Yes	0.59	**
Actinobacteriota	Cyanobacteria	0.5018	0.0303	Yes	0.5	*
unclassified_Bacteria	unclassified_Bacteria	0.5088	0.0278	Yes	0.51	*
unclassified_Bacteria	Chloroflexi	0.493	0.0337	Yes	0.49	*
unclassified_Bacteria	Others	0.5211	0.0238	Yes	0.52	*
