# Supplementary material for: Comparative Analysis of Environmental and Host-Associated Microbiome in Odorrana schmackeri (Auran: Ranidae): Insights into Tissue-Specific Colonization and Microbial Adaptation
Source: Microorganisms. 2025 Nov 29;13(12):2725. doi: 10.3390/microorganisms13122725 (PMC12735184; doi:10.3390/microorganisms13122725)
Supplement: Supplementary file 1 [file microorganisms-13-02725-s001.zip › Table S2 Supplementary Dataset S2.xlsx]

## Sheet: Supplementary Dataset 2
GH_Genus	SH_Genus	Correlation	P_Value	Significant	Left_Label	Right_Label
Bordetella	Bordetella	-0.2461	0.3099	No	-0.25
Acinetobacter	Bordetella	-0.1018	0.678	No	-0.1
Pedobacter	Bordetella	-0.2591	0.284	No	-0.26
unclassified_Rhodospirillales	Bordetella	-0.0466	0.8497	No	-0.05
unclassified_Weeksellaceae	Bordetella	0.3585	0.1317	No	0.36
Serratia	Bordetella	0.0732	0.7659	No	0.07
unclassified_Bacteria	Bordetella	-0.6386	0.004	Yes	-0.64	**
Aeromonas	Bordetella	0.2114	0.3849	No	0.21
Paucibacter	Bordetella	-0.2018	0.4073	No	-0.2
Weissella	Bordetella	-0.2265	0.351	No	-0.23
unclassified_Dermabacteraceae	Bordetella	-0.1133	0.6443	No	-0.11
Bacteroides	Bordetella	0.1167	0.6343	No	0.12
Citrobacter	Bordetella	0.5379	0.0175	Yes	0.54	*
Clostridium_sensu_stricto_1	Bordetella	-0.09	0.7142	No	-0.09
Others	Bordetella	-0.1596	0.5124	No	-0.16
Bordetella	Acinetobacter	0.1016	0.6791	No	0.1
Acinetobacter	Acinetobacter	-0.0526	0.8316	No	-0.05
Pedobacter	Acinetobacter	0.4877	0.0341	Yes	0.49	*
unclassified_Rhodospirillales	Acinetobacter	0.0416	0.8659	No	0.04
unclassified_Weeksellaceae	Acinetobacter	0.065	0.7914	No	0.07
Serratia	Acinetobacter	0.4433	0.0573	No	0.44
unclassified_Bacteria	Acinetobacter	-0.0614	0.8035	No	-0.06
Aeromonas	Acinetobacter	0.2263	0.3516	No	0.23
Paucibacter	Acinetobacter	-0.0807	0.7425	No	-0.08
Weissella	Acinetobacter	-0.0547	0.8241	No	-0.05
unclassified_Dermabacteraceae	Acinetobacter	0.3593	0.1308	No	0.36
Bacteroides	Acinetobacter	0.2479	0.3062	No	0.25
Citrobacter	Acinetobacter	-0.1502	0.5393	No	-0.15
Clostridium_sensu_stricto_1	Acinetobacter	0.5649	0.0117	Yes	0.56	*
Others	Acinetobacter	0.3421	0.1518	No	0.34
Bordetella	Pedobacter	-0.123	0.6158	No	-0.12
Acinetobacter	Pedobacter	0.1421	0.5604	No	0.14
Pedobacter	Pedobacter	-0.0826	0.7367	No	-0.08
unclassified_Rhodospirillales	Pedobacter	-0.0801	0.7446	No	-0.08
unclassified_Weeksellaceae	Pedobacter	0.5167	0.0235	Yes	0.52	*
Serratia	Pedobacter	-0.0884	0.719	No	-0.09
unclassified_Bacteria	Pedobacter	-0.5386	0.0189	Yes	-0.54	*
Aeromonas	Pedobacter	0.1224	0.6176	No	0.12
Paucibacter	Pedobacter	-0.1457	0.5518	No	-0.15
Weissella	Pedobacter	-0.2148	0.3771	No	-0.21
unclassified_Dermabacteraceae	Pedobacter	0.0059	0.981	No	0.01
Bacteroides	Pedobacter	0.0921	0.7078	No	0.09
Citrobacter	Pedobacter	0.2912	0.2265	No	0.29
Clostridium_sensu_stricto_1	Pedobacter	-0.1871	0.4431	No	-0.19
Others	Pedobacter	-0.0719	0.7702	No	-0.07
Bordetella	unclassified_Rhodospirillales	0.004	0.987	No	0
Acinetobacter	unclassified_Rhodospirillales	0.1637	0.503	No	0.16
Pedobacter	unclassified_Rhodospirillales	0.101	0.6809	No	0.1
unclassified_Rhodospirillales	unclassified_Rhodospirillales	-0.2733	0.2575	No	-0.27
unclassified_Weeksellaceae	unclassified_Rhodospirillales	0.2956	0.2192	No	0.3
Serratia	unclassified_Rhodospirillales	0.092	0.7078	No	0.09
unclassified_Bacteria	unclassified_Rhodospirillales	0.2933	0.223	No	0.29
Aeromonas	unclassified_Rhodospirillales	-0.291	0.2268	No	-0.29
Paucibacter	unclassified_Rhodospirillales	0.4464	0.0554	No	0.45
Weissella	unclassified_Rhodospirillales	0.1863	0.4452	No	0.19
unclassified_Dermabacteraceae	unclassified_Rhodospirillales	0.022	0.9287	No	0.02
Bacteroides	unclassified_Rhodospirillales	-0.3327	0.1639	No	-0.33
Citrobacter	unclassified_Rhodospirillales	-0.2168	0.3726	No	-0.22
Clostridium_sensu_stricto_1	unclassified_Rhodospirillales	-0.2288	0.3461	No	-0.23
Others	unclassified_Rhodospirillales	0.1637	0.503	No	0.16
Bordetella	unclassified_Weeksellaceae	0.1615	0.5088	No	0.16
Acinetobacter	unclassified_Weeksellaceae	0.0098	0.9681	No	0.01
Pedobacter	unclassified_Weeksellaceae	0.0301	0.9025	No	0.03
unclassified_Rhodospirillales	unclassified_Weeksellaceae	0.3694	0.1196	No	0.37
unclassified_Weeksellaceae	unclassified_Weeksellaceae	0.0444	0.8569	No	0.04
Serratia	unclassified_Weeksellaceae	0.1413	0.5639	No	0.14
unclassified_Bacteria	unclassified_Weeksellaceae	0.0615	0.8025	No	0.06
Aeromonas	unclassified_Weeksellaceae	0.1482	0.5448	No	0.15
Paucibacter	unclassified_Weeksellaceae	0.3962	0.0931	No	0.4
Weissella	unclassified_Weeksellaceae	-0.115	0.6392	No	-0.11
unclassified_Dermabacteraceae	unclassified_Weeksellaceae	-0.0246	0.9202	No	-0.02
Bacteroides	unclassified_Weeksellaceae	-0.0831	0.7353	No	-0.08
Citrobacter	unclassified_Weeksellaceae	0.2314	0.3404	No	0.23
Clostridium_sensu_stricto_1	unclassified_Weeksellaceae	-0.0126	0.9591	No	-0.01
Others	unclassified_Weeksellaceae	-0.0566	0.8181	No	-0.06
Bordetella	Serratia	0.0039	0.9873	No	0
Acinetobacter	Serratia	0.0246	0.9204	No	0.02
Pedobacter	Serratia	-0.3696	0.1194	No	-0.37
unclassified_Rhodospirillales	Serratia	-0.0822	0.7379	No	-0.08
unclassified_Weeksellaceae	Serratia	-0.1585	0.5171	No	-0.16
Serratia	Serratia	-0.0664	0.7871	No	-0.07
unclassified_Bacteria	Serratia	-0.0088	0.9715	No	-0.01
Aeromonas	Serratia	0.1561	0.5234	No	0.16
Paucibacter	Serratia	-0.1793	0.4626	No	-0.18
Weissella	Serratia	-0.2035	0.4035	No	-0.2
unclassified_Dermabacteraceae	Serratia	-0.268	0.2673	No	-0.27
Bacteroides	Serratia	0.011	0.9645	No	0.01
Citrobacter	Serratia	-0.1784	0.465	No	-0.18
Clostridium_sensu_stricto_1	Serratia	0.0559	0.8203	No	0.06
Others	Serratia	-0.4025	0.0876	No	-0.4
Bordetella	unclassified_Bacteria	0.1016	0.6791	No	0.1
Acinetobacter	unclassified_Bacteria	0.0702	0.7757	No	0.07
Pedobacter	unclassified_Bacteria	-0.2863	0.2347	No	-0.29
unclassified_Rhodospirillales	unclassified_Bacteria	-0.072	0.7697	No	-0.07
unclassified_Weeksellaceae	unclassified_Bacteria	-0.2847	0.2374	No	-0.28
Serratia	unclassified_Bacteria	-0.2997	0.2126	No	-0.3
unclassified_Bacteria	unclassified_Bacteria	0.5088	0.0278	Yes	0.51	*
Aeromonas	unclassified_Bacteria	-0.3691	0.1199	No	-0.37
Paucibacter	unclassified_Bacteria	0.0588	0.811	No	0.06
Weissella	unclassified_Bacteria	-0.0156	0.9494	No	-0.02
unclassified_Dermabacteraceae	unclassified_Bacteria	-0.4257	0.0692	No	-0.43
Bacteroides	unclassified_Bacteria	-0.3527	0.1386	No	-0.35
Citrobacter	unclassified_Bacteria	-0.4414	0.0585	No	-0.44
Clostridium_sensu_stricto_1	unclassified_Bacteria	-0.3166	0.1866	No	-0.32
Others	unclassified_Bacteria	-0.0772	0.7537	No	-0.08
Bordetella	Aeromonas	-0.1738	0.4767	No	-0.17
Acinetobacter	Aeromonas	-0.4404	0.0607	No	-0.44
Pedobacter	Aeromonas	0.4662	0.0442	Yes	0.47	*
unclassified_Rhodospirillales	Aeromonas	0.2301	0.3434	No	0.23
unclassified_Weeksellaceae	Aeromonas	-0.1757	0.4717	No	-0.18
Serratia	Aeromonas	0.3908	0.0981	No	0.39
unclassified_Bacteria	Aeromonas	-0.4175	0.0766	No	-0.42
Aeromonas	Aeromonas	-0.0204	0.9339	No	-0.02
Paucibacter	Aeromonas	-0.0527	0.8305	No	-0.05
Weissella	Aeromonas	0.2715	0.2609	No	0.27
unclassified_Dermabacteraceae	Aeromonas	0.2812	0.2435	No	0.28
Bacteroides	Aeromonas	0.411	0.0804	No	0.41
Citrobacter	Aeromonas	0.1558	0.5242	No	0.16
Clostridium_sensu_stricto_1	Aeromonas	0.5757	0.0099	Yes	0.58	**
Others	Aeromonas	0.2965	0.2171	No	0.3
Bordetella	Paucibacter	0.0391	0.8739	No	0.04
Acinetobacter	Paucibacter	0.0509	0.8372	No	0.05
Pedobacter	Paucibacter	-0.4425	0.0578	No	-0.44
unclassified_Rhodospirillales	Paucibacter	-0.1247	0.6111	No	-0.12
unclassified_Weeksellaceae	Paucibacter	0.174	0.4762	No	0.17
Serratia	Paucibacter	-0.0304	0.9017	No	-0.03
unclassified_Bacteria	Paucibacter	0.2649	0.2719	No	0.26
Aeromonas	Paucibacter	-0.2949	0.2203	No	-0.29
Paucibacter	Paucibacter	-0.172	0.4814	No	-0.17
Weissella	Paucibacter	-0.1113	0.6501	No	-0.11
unclassified_Dermabacteraceae	Paucibacter	-0.5175	0.0232	Yes	-0.52	*
Bacteroides	Paucibacter	0.0027	0.9911	No	0
Citrobacter	Paucibacter	0.1706	0.4849	No	0.17
Clostridium_sensu_stricto_1	Paucibacter	-0.2195	0.3666	No	-0.22
Others	Paucibacter	-0.386	0.1035	No	-0.39
Bordetella	Weissella	0.1677	0.4925	No	0.17
Acinetobacter	Weissella	-0.0185	0.9401	No	-0.02
Pedobacter	Weissella	-0.1103	0.6532	No	-0.11
unclassified_Rhodospirillales	Weissella	0.172	0.4813	No	0.17
unclassified_Weeksellaceae	Weissella	-0.4731	0.0408	Yes	-0.47	*
Serratia	Weissella	-0.2615	0.2796	No	-0.26
unclassified_Bacteria	Weissella	0.585	0.0085	Yes	0.59	**
Aeromonas	Weissella	-0.2934	0.2228	No	-0.29
Paucibacter	Weissella	-0.0053	0.9829	No	-0.01
Weissella	Weissella	0.0373	0.8796	No	0.04
unclassified_Dermabacteraceae	Weissella	-0.2079	0.393	No	-0.21
Bacteroides	Weissella	-0.3245	0.1752	No	-0.32
Citrobacter	Weissella	-0.3716	0.1172	No	-0.37
Clostridium_sensu_stricto_1	Weissella	-0.281	0.2439	No	-0.28
Others	Weissella	-0.0326	0.8946	No	-0.03
Bordetella	unclassified_Dermabacteraceae	-0.0586	0.8117	No	-0.06
Acinetobacter	unclassified_Dermabacteraceae	0.1246	0.6104	No	0.12
Pedobacter	unclassified_Dermabacteraceae	0.2467	0.3086	No	0.25
unclassified_Rhodospirillales	unclassified_Dermabacteraceae	0.0385	0.8756	No	0.04
unclassified_Weeksellaceae	unclassified_Dermabacteraceae	0.0931	0.7045	No	0.09
Serratia	unclassified_Dermabacteraceae	-0.0967	0.6938	No	-0.1
unclassified_Bacteria	unclassified_Dermabacteraceae	-0.4018	0.0893	No	-0.4
Aeromonas	unclassified_Dermabacteraceae	0.4173	0.0755	No	0.42
Paucibacter	unclassified_Dermabacteraceae	-0.1922	0.4305	No	-0.19
Weissella	unclassified_Dermabacteraceae	0.0625	0.7994	No	0.06
unclassified_Dermabacteraceae	unclassified_Dermabacteraceae	0.4316	0.065	No	0.43
Bacteroides	unclassified_Dermabacteraceae	0.0392	0.8734	No	0.04
Citrobacter	unclassified_Dermabacteraceae	0.0779	0.7513	No	0.08
Clostridium_sensu_stricto_1	unclassified_Dermabacteraceae	-0.081	0.7418	No	-0.08
Others	unclassified_Dermabacteraceae	-0.0298	0.9053	No	-0.03
Bordetella	Bacteroides	0.4101	0.0812	No	0.41
Acinetobacter	Bacteroides	0.2035	0.4017	No	0.2
Pedobacter	Bacteroides	-0.0396	0.8721	No	-0.04
unclassified_Rhodospirillales	Bacteroides	-0.0791	0.7477	No	-0.08
unclassified_Weeksellaceae	Bacteroides	-0.2109	0.3861	No	-0.21
Serratia	Bacteroides	-0.0677	0.7831	No	-0.07
unclassified_Bacteria	Bacteroides	0.4088	0.0835	No	0.41
Aeromonas	Bacteroides	-0.076	0.757	No	-0.08
Paucibacter	Bacteroides	0.1334	0.5862	No	0.13
Weissella	Bacteroides	-0.0469	0.8489	No	-0.05
unclassified_Dermabacteraceae	Bacteroides	-0.0215	0.9304	No	-0.02
Bacteroides	Bacteroides	-0.1449	0.5539	No	-0.14
Citrobacter	Bacteroides	-0.3227	0.1778	No	-0.32
Clostridium_sensu_stricto_1	Bacteroides	0.0576	0.8149	No	0.06
Others	Bacteroides	-0.014	0.9569	No	-0.01
Bordetella	Citrobacter	-0.2793	0.2468	No	-0.28
Acinetobacter	Citrobacter	-0.5295	0.0197	Yes	-0.53	*
Pedobacter	Citrobacter	-0.1646	0.5007	No	-0.16
unclassified_Rhodospirillales	Citrobacter	0.1425	0.5606	No	0.14
unclassified_Weeksellaceae	Citrobacter	-0.2876	0.2326	No	-0.29
Serratia	Citrobacter	-0.2862	0.2349	No	-0.29
unclassified_Bacteria	Citrobacter	-0.2275	0.3489	No	-0.23
Aeromonas	Citrobacter	-0.1978	0.4169	No	-0.2
Paucibacter	Citrobacter	-0.2308	0.3417	No	-0.23
Weissella	Citrobacter	0.2272	0.3495	No	0.23
unclassified_Dermabacteraceae	Citrobacter	-0.0757	0.7579	No	-0.08
Bacteroides	Citrobacter	0.5512	0.0144	Yes	0.55	*
Citrobacter	Citrobacter	0.1461	0.5506	No	0.15
Clostridium_sensu_stricto_1	Citrobacter	0.1417	0.5627	No	0.14
Others	Citrobacter	0.3466	0.146	No	0.35
Bordetella	Clostridium_sensu_stricto_1	0.0752	0.7596	No	0.08
Acinetobacter	Clostridium_sensu_stricto_1	0.1387	0.5713	No	0.14
Pedobacter	Clostridium_sensu_stricto_1	0.1896	0.4368	No	0.19
unclassified_Rhodospirillales	Clostridium_sensu_stricto_1	0.0613	0.803	No	0.06
unclassified_Weeksellaceae	Clostridium_sensu_stricto_1	-0.3701	0.1188	No	-0.37
Serratia	Clostridium_sensu_stricto_1	-0.1685	0.4903	No	-0.17
unclassified_Bacteria	Clostridium_sensu_stricto_1	0.2273	0.3494	No	0.23
Aeromonas	Clostridium_sensu_stricto_1	-0.0854	0.7283	No	-0.09
Paucibacter	Clostridium_sensu_stricto_1	0.0237	0.9233	No	0.02
Weissella	Clostridium_sensu_stricto_1	0.0098	0.9683	No	0.01
unclassified_Dermabacteraceae	Clostridium_sensu_stricto_1	0.0254	0.9178	No	0.03
Bacteroides	Clostridium_sensu_stricto_1	-0.1222	0.6183	No	-0.12
Citrobacter	Clostridium_sensu_stricto_1	-0.5576	0.0131	Yes	-0.56	*
Clostridium_sensu_stricto_1	Clostridium_sensu_stricto_1	0.0819	0.7389	No	0.08
Others	Clostridium_sensu_stricto_1	-0.0325	0.895	No	-0.03
Bordetella	Others	0.2656	0.2718	No	0.27
Acinetobacter	Others	0.1982	0.4142	No	0.2
Pedobacter	Others	0.2557	0.2906	No	0.26
unclassified_Rhodospirillales	Others	0.075	0.7603	No	0.07
unclassified_Weeksellaceae	Others	-0.3691	0.1199	No	-0.37
Serratia	Others	-0.0414	0.8663	No	-0.04
unclassified_Bacteria	Others	0.5825	0.0101	Yes	0.58	*
Aeromonas	Others	-0.2634	0.276	No	-0.26
Paucibacter	Others	0.2141	0.3787	No	0.21
Weissella	Others	0.1055	0.6674	No	0.11
unclassified_Dermabacteraceae	Others	0.0312	0.899	No	0.03
Bacteroides	Others	-0.1285	0.6001	No	-0.13
Citrobacter	Others	-0.5583	0.013	Yes	-0.56	*
Clostridium_sensu_stricto_1	Others	0.1026	0.6761	No	0.1
Others	Others	0.0175	0.9454	No	0.02

## Sheet: Significant correlation
GH_Genus	SH_Genus	Correlation	P_Value	Significant	Left_Label	Right_Label
unclassified_Bacteria	Bordetella	-0.6386	0.004	Yes	-0.64	**
Citrobacter	Bordetella	0.5379	0.0175	Yes	0.54	*
Pedobacter	Acinetobacter	0.4877	0.0341	Yes	0.49	*
Clostridium_sensu_stricto_1	Acinetobacter	0.5649	0.0117	Yes	0.56	*
unclassified_Weeksellaceae	Pedobacter	0.5167	0.0235	Yes	0.52	*
unclassified_Bacteria	Pedobacter	-0.5386	0.0189	Yes	-0.54	*
unclassified_Bacteria	unclassified_Bacteria	0.5088	0.0278	Yes	0.51	*
Pedobacter	Aeromonas	0.4662	0.0442	Yes	0.47	*
Clostridium_sensu_stricto_1	Aeromonas	0.5757	0.0099	Yes	0.58	**
unclassified_Dermabacteraceae	Paucibacter	-0.5175	0.0232	Yes	-0.52	*
unclassified_Weeksellaceae	Weissella	-0.4731	0.0408	Yes	-0.47	*
unclassified_Bacteria	Weissella	0.585	0.0085	Yes	0.59	**
Acinetobacter	Citrobacter	-0.5295	0.0197	Yes	-0.53	*
Bacteroides	Citrobacter	0.5512	0.0144	Yes	0.55	*
Citrobacter	Clostridium_sensu_stricto_1	-0.5576	0.0131	Yes	-0.56	*
unclassified_Bacteria	Others	0.5825	0.0101	Yes	0.58	*
Citrobacter	Others	-0.5583	0.013	Yes	-0.56	*
